# Supplementary material for: Stefin A Regulation of Cathepsin B Expression and Localization in Cancerous and Non-Cancerous Cells
Source: Int J Mol Sci. 2025 Sep 24;26(19):9321. doi: 10.3390/ijms26199321 (PMC12524445; doi:10.3390/ijms26199321)
Supplement: Supplementary file 1 [file ijms-26-09321-s001.zip]

Archive with 1 entries (1 files):
- ijms-3833866-supplementary.pptx
